# Supplementary material for: Single-cell analysis reveals KLF10-high macrophages induced by glioblastoma cells are associated with tumor progression
Source: Front Immunol. 2026 Jul 20;17:1820802. doi: 10.3389/fimmu.2026.1820802 (PMC13429638; doi:10.3389/fimmu.2026.1820802)
Supplement: Supplementary file 1 [file DataSheet1.csv]

Gene
NR4A2
NR4A1
CD83
EGR3
CCL3L1
EGR2
ATF3
CX3CR1
BHLHE41
EPB41L2
IL1B
NR4A3
BTG2
RASGEF1B
PPP1R15A
SCIN
CCNL1
ST6GAL1
LPCAT2
AC020916.1
REL
KLF4
OLR1
FOSB
IL6ST
PDGFB
KDM6B
SLC2A5
PLEK
NFKBIZ
OTUD1
EGR1
AC007952.4
KLF2
SRGAP2
NFKBID
TNFAIP3
CCL4L2
ELL2
HSPH1
SRGAP2B
BCL2A1
RPS4Y1
DNAJA1
HBEGF
P2RY12
CDKN1A
HAMP
HLA-DQA2
MT-ND6
GPR183
RGS16
TMEM119
HSPD1
ZNF331
GADD45B
MCL1
CCNH
GLDN
ATP2B1-AS1
SPATA13
GRASP
CCND1
ZFP36
RANBP2
ID2
TRIB1
PPP1R15B
PDE4B
TCOF1
NLRP3
DDX3Y
SOCS6
PHACTR1
TFRC
IER3
TAGAP
CH25H
AC253572.2
PTGER4
TSC22D2
DUSP2
DNAJB1
FILIP1L
PRDM1
AL499604.1
TMEM107
JAZF1
SMAD7
MTUS1
PTGS2
AL136987.1
DNAJA4
UBAC2
HSP90AB1
B3GNT5
ARID5B
KLF6
DNAJB4
TLN2
AL021155.5
NFIL3
MIR29B2CHG
BAG3
NAV3
CSGALNACT1
PMAIP1
SGK1
HIST2H2AC
AL360012.1
ABL2
OSM
NFKBIA
KLF10
TNF
TLR3
CYTL1
SOCS3
CSRNP1
AZIN1-AS1
AC091271.1
BLNK
ARHGAP12
ARL5B
MAFF
SYNDIG1
NCOA7
IL1A
Z93241.1
HES1
TIPARP
PDK4
NEDD9
ZFAND2A
CHD7
IER2
CTTNBP2
CACNB4
CCL3
STX11
MCF2L
CXorf21
LINC01678
AL355881.1
LNCAROD
BEST1
ABCC4
NUAK1
CCL4
SPRY2
HIST1H1E
GPR84
DLEU1
JUN
RASSF8
USP6NL
RGS1
MLF1
MIR222HG
ARHGAP6
HIST1H1D
DUSP1
HSP90AA1
FOS
SERPINE1
HSPA6
